# Supplementary material for: PEGylated versus Non-PEGylated pH-Sensitive Liposomes: New Insights from a Comparative Antitumor Activity Study
Source: Pharmaceutics. 2022 Jan 24;14(2):272. doi: 10.3390/pharmaceutics14020272 (PMC8874560; doi:10.3390/pharmaceutics14020272)
Supplement: Supplementary file 1 [file pharmaceutics-14-00272-s001.zip]

Archive with 1 entries (1 files):
- pharmaceutics-1537842-supplementary.pdf
